# Supplementary material for: Untargeted NMR Study of Metabolic Changes in Processing Tomato Treated with Trichoderma atroviride Under Open-Field Conditions and Exposed to Heatwave Temperatures
Source: Molecules. 2024 Dec 29;30(1):97. doi: 10.3390/molecules30010097 (PMC11721353; doi:10.3390/molecules30010097)
Supplement: Supplementary file 1 [file molecules-30-00097-s001.zip]

Archive with 1 entries (1 files):
- molecules-3335762-supplementary.pdf
